# Supplementary material for: Reversal of Chloroquine Resistance in Plasmodium falciparum in Gabon: A Phenotype-Genotype Relationship over the Last 20 Years
Source: Int J Mol Sci. 2026 Apr 16;27(8):3566. doi: 10.3390/ijms27083566 (PMC13116125; doi:10.3390/ijms27083566)
Supplement: Supplementary file 1 [file ijms-27-03566-s001.zip]

Archive with 1 entries (1 files):
- ijms-4237252-supplementary.pdf
